# Supplementary material for: Detection of Tick-Borne Microorganisms, Anaplasmataceae and Piroplasmida, in Sorex spp. in Hokkaido, Japan
Source: Microorganisms. 2025 Oct 1;13(10):2288. doi: 10.3390/microorganisms13102288 (PMC12566115; doi:10.3390/microorganisms13102288)
Supplement: Supplementary file 1 [file microorganisms-13-02288-s001.zip]

Archive with 1 entries (1 files):
- microorganisms-3806847-supplementary.pdf
